# Supplementary material for: Clinical and Functional Genetic Characterization of the Role of Cardiac Calcium Channel Variants in the Early Repolarization Syndrome
Source: Front Cardiovasc Med. 2021 Jun 18;8:680819. doi: 10.3389/fcvm.2021.680819 (PMC8249565; doi:10.3389/fcvm.2021.680819)
Supplement: Supplementary file 1 [file Table_1.XLSX]

## Sheet: ERS-V2
	Symptom	Proband	Family history	Age for diagnosis	Male	Female	Mutation number (ERS genes including Calcium mutation)	Calcium single mutation	Report ID	Type	Nucleotide change	Exon	Extra mutation in non ERS genes	SIFT score prediction		MetaLR score prediction		Muation Taster score prediction		PolyPhen2 score prediction		FATHMMM score prediction		MAF GnomAD ExAC 1000 gnome
1	1	1	-	31	1		1	CACNA1C-E850del	rs575583988	Frameshift	2548-2550del	19		NA	NA	NA	NA	NA	NA	NA	NA	NA	NA	0.00042	0.000526	NA
2	1	1	-	23	1		2						RyR2-IVS1+23G>A
3	1	1	-	25	1		2						ANK2-G3822A; SCN10A-P1956T
4	1	1	-	36	1		1	CaCNB2-R571C	rs1060499847	Missense	1711C>T	13		0	Damaging	0.6806	Damaging	1	Disease causing	1	Probably damaging	-2.17	Damaging	NA	NA	1.62686e-05
5	1	1	-	16		1	2
6	1	1	SCD	46	1		1	CACNA1C-G37R	rs34534613	Missense	109G>A	2		0	Damaging	0.9028	Damaging	1	Disease causing	1	Probably damaging	-3.88	Damaging	0.004555	0.007385	0.000399
7	1	1	Stroke, hypertension	38	1		1	CACNB2b-S160T	rs149253719	Missense	479G>C	5		0.01	Damaging	0.3893	Tolerated	1	Disease causing	0.787	Probably damaging	-1.67	Damaging	0.000581	0.001007	0.001797
8	1	1	MI, CAD	31	1		2
9	1	1	SCD	16	1		2
10	1	1	AF	36	1		2						RGS3-Q77H,SCN9A-R1150W
11	1	1	CCD, left axis deviation	17		1	2
12	1	1	-	42	1		1	CaCNA1c-G490R	rs121912775	Missense	1468G>A	10		0.133	Tolerated	0.83	Damaging	0.999727	Disease causing	1	Probably damaging	-3.33	Damaging	0.000162	0.000809	0.000399
13	1	1	-	20	1		1	CaCNA1c-P817S	rs112532048	Missense	2449C>T	17		0.212	Tolerated	0.839	Damaging	0.99975	Disease causing	0.999	Probably damaging	-3.83	Damaging	0.003488	0.003534	0.001597
14	1	1	Syncope	64	1		2
15	1	1	-	17	1		1	CACNB2- S503L	rs137886839	Missense	1508C>T	13	ANK2-R3842W	0.001	Damaging	0.5305	Damaging	0.999999	Disease causing	0.996	Probably damaging	-1.85	Damaging	0.001099	0.001162	0.001398
16	1	1	-	56	1		1	CaCNB2-A170V	-	Missense	509C>T	6		0.062	Tolerated	0.5276	Damaging	1	Disease causing	0.007	Benign	-1.81	Damaging	NA	NA	NA
